# Supplementary material for: Species-Specific Effects on Ecosystem Functioning Can Be Altered by Interspecific Interactions
Source: PLoS One. 2016 Nov 3;11(11):e0165739. doi: 10.1371/journal.pone.0165739 (PMC5094745; doi:10.1371/journal.pone.0165739)
Supplement: S1 File — (XLSX) [file pone.0165739.s002.xlsx]

## Sheet: Faunal treatments
		Initial species biomasses (at the start of the experiment)				Final species biomasses (at the end of the experiment)				Mean of initial and final species biomasses				Function response (measured at the end of the experiment)
Block		Initial total biomass	Initial Hediste Biomass	Initial Corophium Biomass		Final total biomass	Final Hediste Biomass	Final Corophium Biomass		Mean total biomass	Mean Hediste biomass	Mean Corophium biomass		Ulva final mass (g)	Ulva consumed mass (g)	Ammonium conc. (ppm)	Nitrate conc. (ppm)	DIN conc. (ppm)	Ln DIN
a		0	0	0		0	0	0		0	0	0		0.41	0.59	0.06	0.061	0.122	-2.104
b		0	0	0		0	0	0		0	0	0		0.44	0.56	0.08	0.093	0.173	-1.754
c		0	0	0		0	0	0		0	0	0		0.46	0.54	0.34	0.4345	0.775	-0.255
d		0	0	0		0	0	0		0	0	0		0.8	0.2	0.03	0.0365	0.0615	-2.789
e		0	0	0		0	0	0		0	0	0		0.54	0.46	0.17	0.584	0.7585	-0.276
f		0	0	0		0	0	0		0	0	0		0.6	0.4	0.02	0.617	0.6385	-0.449
a		1	1	0		0.75	0.75	0		0.875	0.875	0		0.42	0.58	0.22	0.46	0.678	-0.389
b		1	1	0		0.6	0.6	0		0.8	0.8	0		0.45	0.55	0.09	0.5385	0.6275	-0.466
c		1	1	0		0.77	0.77	0		0.885	0.885	0		0.35	0.65	0.26	0.6725	0.9365	-0.066
d		1	1	0		0.63	0.63	0		0.815	0.815	0		0.59	0.41	0.17	1.28	1.449	0.371
e		1	1	0		0.71	0.71	0		0.855	0.855	0		0.55	0.45	0.58	1.8855	2.4665	0.903
f		1	1	0		0.9	0.9	0		0.95	0.95	0		0.51	0.49	0.11	2.185	2.299	0.832
a		1	0.75	0.25		0.93	0.71	0.22		0.965	0.73	0.235		0.29	0.71	0.41	0.473	0.8845	-0.123
b		1	0.75	0.25		1.01	0.81	0.2		1.005	0.78	0.225		0.35	0.65	0.19	0.232	0.418	-0.872
c		1	0.75	0.25		0.66	0.41	0.25		0.83	0.58	0.25		0.37	0.63	0.13	0.4445	0.5725	-0.558
d		1	0.75	0.25		0.96	0.68	0.28		0.98	0.715	0.265		0.38	0.62	0.16	0.3355	0.4965	-0.7
e		1	0.75	0.25		0.55	0.3	0.25		0.775	0.525	0.25		0.55	0.45	0.17	0.6195	0.79	-0.236
f		1	0.75	0.25		0.53	0.33	0.2		0.765	0.54	0.225		0.38	0.62	0.11	0.7055	0.8135	-0.206
a		1	0.5	0.5		0.44	0	0.44		0.72	0.25	0.47		0.3	0.7	0.21	0.3525	0.567	-0.567
b		1	0.5	0.5		0.82	0.32	0.5		0.91	0.41	0.5		0.36	0.64	0.2	0.538	0.7365	-0.306
c		1	0.5	0.5		0.38	0	0.38		0.69	0.25	0.44		0.46	0.54	0.12	0.587	0.707	-0.347
d		1	0.5	0.5		0.83	0.35	0.48		0.915	0.425	0.49		0.45	0.55	0.19	0.5835	0.774	-0.256
e		1	0.5	0.5		1.2	0.79	0.41		1.1	0.645	0.455		0.48	0.52	0.21	0.8675	1.0725	0.07
f		1	0.5	0.5		0.67	0.3	0.37		0.835	0.4	0.435		0.31	0.69	0.35	1.0695	1.4155	0.347
a		1	0.25	0.75		1.17	0.45	0.72		1.085	0.35	0.735		0.26	0.74	0.22	1.17	1.387	0.327
b		1	0.25	0.75		0.98	0.3	0.68		0.99	0.275	0.715		0.18	0.82	0.29	0.781	1.068	0.066
c		1	0.25	0.75		0.64	0	0.64		0.82	0.125	0.695		0.38	0.62	0.21	0.661	0.871	-0.138
d		1	0.25	0.75		0.83	0.12	0.71		0.915	0.185	0.73		0.38	0.62	0.19	0.7085	0.8985	-0.107
e		1	0.25	0.75		0.67	0.09	0.58		0.835	0.17	0.665		0.52	0.48	0.22	0.6495	0.8665	-0.143
f		1	0.25	0.75		0.62	0	0.62		0.81	0.125	0.685		0.42	0.58	0.21	1.1285	1.3365	0.29
a		1	0	1		0.96	0	0.96		0.98	0	0.98		0.32	0.68	0.11	1.182	1.287	0.252
b		1	0	1		0.92	0	0.92		0.96	0	0.96		0.22	0.78	0.1	0.6485	0.75	-0.288
c		1	0	1		0.99	0	0.99		0.995	0	0.995		0.33	0.67	0.23	0.7325	0.967	-0.034
d		1	0	1		0.74	0	0.74		0.87	0	0.87		0.35	0.65	0.13	0.448	0.578	-0.548
e		1	0	1		0.81	0	0.81		0.905	0	0.905		0.46	0.54	0.08	0.646	0.73	-0.315
f		1	0	1		0.86	0	0.86		0.93	0	0.93		0.41	0.59	0.14	0.559	0.701	-0.355
a		1.25	0.25	1		1.53	0.57	0.96		1.39	0.41	0.98		0.29	0.71	0.09	1.336	1.427	0.356
b		1.25	0.25	1		1.26	0.39	0.87		1.255	0.32	0.935		0.19	0.81	0.22	0.558	0.7825	-0.245
c		1.25	0.25	1		0.98	0.16	0.82		1.115	0.205	0.91		0.28	0.72	0.43	0.6575	1.0825	0.079
d		1.25	0.25	1		0.99	0.09	0.9		1.12	0.17	0.95		0.4	0.6	0.16	0.421	0.5835	-0.539
e		1.25	0.25	1		0.97	0.19	0.78		1.11	0.22	0.89		0.45	0.55	0.08	0.848	0.926	-0.077
f		1.25	0.25	1		0.87	0	0.87		1.06	0.125	0.935		0.46	0.54	0.08	0.9025	0.979	-0.021
a		1.5	0.5	1		1.34	0.47	0.87		1.42	0.485	0.935		0.22	0.78	0.18	0.5005	0.677	-0.39
b		1.5	0.5	1		1.2	0.3	0.9		1.35	0.4	0.95		0.22	0.78	0.06	0.9105	0.9745	-0.026
c		1.5	0.5	1		0.8	0	0.8		1.15	0.25	0.9		0.31	0.69	0.24	0.761	1.002	0.002
d		1.5	0.5	1		1.11	0.3	0.81		1.305	0.4	0.905		0.31	0.69	0.14	0.7795	0.924	-0.079
e		1.5	0.5	1		0.98	0.17	0.81		1.24	0.335	0.905		0.39	0.61	0.22	0.9925	1.209	0.19
f		1.5	0.5	1		1.39	0.52	0.87		1.445	0.51	0.935		0.3	0.7	0.05	1.0235	1.078	0.075
a		2	1	1		2.09	1.15	0.94		2.045	1.075	0.97		0.16	0.84	0.16	1.2435	1.399	0.336
b		2	1	1		1.69	0.78	0.91		1.845	0.89	0.955		0.14	0.86	0.08	1.032	1.115	0.109
c		2	1	1		1.35	0.46	0.89		1.675	0.73	0.945		0.32	0.68	0.13	1.545	1.6735	0.515
d		2	1	1		2.23	1.27	0.96		2.115	1.135	0.98		0.15	0.85	0.16	0.8135	0.9715	-0.029
e		2	1	1		1.18	0.32	0.86		1.59	0.66	0.93		0.42	0.58	0.2	1.151	1.347	0.298
f		2	1	1		1.32	0.46	0.86		1.66	0.73	0.93		0.3	0.7	0.15	1.0985	1.251	0.224

## Sheet: Control treatments
Treatment	Block	Ammonium conc. (ppm)	Nitrate conc. (ppm)	DIN conc. (ppm)
No Ulva	a	0.0105	1.1445	1.155
No Ulva	b	0.0215	1.0585	1.08
No Ulva	c	0.027	0.908	0.935
No Ulva	d	0.0125	0.83	0.8425
No Ulva	e	0.0405	1.235	1.2755
No Ulva	f	0.019	1.2495	1.2685
Ulva addition	a	0.061	0.061	0.122
Ulva addition	b	0.08	0.093	0.173
Ulva addition	c	0.3405	0.4345	0.775
Ulva addition	d	0.025	0.0365	0.0615
Ulva addition	e	0.1745	0.584	0.7585
Ulva addition	f	0.0215	0.617	0.6385
