# Supplementary material for: Species-Specific Effects on Ecosystem Functioning Can Be Altered by Interspecific Interactions
Source: PLoS One. 2016 Nov 3;11(11):e0165739. doi: 10.1371/journal.pone.0165739 (PMC5094745; doi:10.1371/journal.pone.0165739)
Supplement: S2 File — (XLSX) [file pone.0165739.s003.xlsx]

## Sheet: Clare et al. field plot data
Block	Hediste addition biomass	Hediste addition abundance		Hediste sampled abundance	Corophium sampled abundance		Hediste sampled biomass	Corophium sampled biomass	Tubificoides sampled biomass	Macoma sampled biomass		Total C initial %	Total C final %		Total N initial %	Total N final %
a	3	32		12	1123		0.116	0.837	0.045	0.171		2.227	2.515		0.145	0.186
a	4	45		10	1146		0.189	1.042	0.043	0.107		2.455	2.143		0.184	0.15
a	1	7		9	1092		0.166	1.246	0.076	0.307		2.549	2.471		0.196	0.175
a	8	63		45	1071		0.524	1.149	0.22	0.005		2.488	2.47		0.197	0.174
a	6	57		20	1177		0.596	1.249	0.137	0.004		2.626	2.36		0.204	0.167
a	2	16		13	991		0.218	1.395	0.109	0.012		2.349	2.473		0.177	0.207
a	0	0		6	1020		0.226	1.105	0.117	0.264		2.319	2.537		0.167	0.177
b	3	33		17	1265		0.48	1.284	0.21	0.129		2.392	2.423		0.189	0.175
b	1	12		10	1522		0.184	1.693	0.259	0.01		2.529	2.36		0.196	0.171
b	6	65		28	1067		0.784	0.967	0.365	0.144		2.313	2.256		0.178	0.149
b	8	77		19	1128		0.469	1.233	0.075	0.131		2.343	1.973		0.17	0.123
b	0	0		9	1449		0.227	1.676	0.302	0.003		2.387	2.413		0.176	0.166
b	2	19		12	951		0.451	0.955	0.155	0.197		2.404	2.307		0.165	0.147
b	4	35		11	1329		0.336	1.093	0.2	0.132		2.197	2.328		0.162	0.148
c	1	8		9	1237		0.216	1.369	0.176	0.012		2.452	2.469		0.185	0.178
c	4	43		18	1126		0.372	1.562	0.221	0.025		2.365	2.23		0.173	0.152
c	8	74		31	913		0.949	1.213	0.161	0.068		2.517	2.241		0.173	0.154
c	6	52		15	751		0.384	0.658	0.146	0.017		2.211	2.288		0.152	0.16
c	3	26		15	954		0.457	1.107	0.096	0.033		2.05	2.239		0.138	0.157
c	0	0		7	1436		0.297	1.36	0.107	0.017		2.54	2.29		0.184	0.155
c	2	14		11	1004		0.328	0.725	0.109	0.063		2.268	2.454		0.169	0.156
